# Supplementary material for: Chemotherapy-induced CDA expression renders resistant non-small cell lung cancer cells sensitive to 5′-deoxy-5-fluorocytidine (5′-DFCR)
Source: J Exp Clin Cancer Res. 2021 Apr 19;40:138. doi: 10.1186/s13046-021-01938-2 (PMC8056724; doi:10.1186/s13046-021-01938-2)
Supplement: Supplementary file 2 — Additional file 2. [file 13046_2021_1938_MOESM2_ESM.xlsx]

## Sheet: Statistics
					Independent-Samples Mann-Whltney U Test Summary
Intensity of CDA staining					Intensity of CDA staining
	Neoadjuvant therapy prior resection	Primary resection	Total		Total N	109
Negative	14	15	29		Wilcoxon W	1516
Weak	11	17	28		Asymptotic Sig.(2-sided test)	0.777
Moderate	12	18	30
Intense	12	10	22
Total	49	60	109
Frequency of CDA positive tumor cells					Frequency of CDA positive tumor cells
	Systemic treatment prior to resection	Primary resection	Total		Total N	109
Negative	14	15	29		Wilcoxon W	1460
< 1/3 Positive	8	13	21		Asymptotic Sig.(2-sided test)	0.95
1/3 - 2/3 Positive	13	15	28
> 1/3 Positive	14	17	31
Total	49	60	109
H-Score [Intensity x Frequency]					H-Score [Intensity x Frequency]
	Systemic treatment prior to resection	Primary resection	Total		Total N	109
0	14	15	29		Wilcoxon W	1516
1	6	10	16		Asymptotic Sig.(2-sided test)	0.78
2	6	10	16
3	1	1	2
4	6	6	12
6	7	11	18
9	9	7	16
Total	49	60	109
